# Supplementary material for: Cytomegalovirus Immunoglobulin G Levels and Subclinical Arterial Disease among People Living with HIV in Botswana: A Cross-Sectional Study
Source: Biomedicines. 2024 Apr 23;12(5):935. doi: 10.3390/biomedicines12050935 (PMC11118051; doi:10.3390/biomedicines12050935)
Supplement: Supplementary file 1 [file biomedicines-12-00935-s001.zip]

Archive with 1 entries (1 files):
- biomedicines-2883794-supplementary.pdf
